# Supplementary material for: Disease Control and Toxicity Outcomes after Stereotactic Ablative Radiation Therapy for Recurrent and/or Metastatic Cancers in Young-Adult and Pediatric Patients
Source: Cancers (Basel). 2024 May 30;16(11):2090. doi: 10.3390/cancers16112090 (PMC11171376; doi:10.3390/cancers16112090)
Supplement: Supplementary file 1 [file cancers-16-02090-s001.zip]

Archive with 1 entries (1 files):
- cancers-2990197-supplementary.pdf
